# Supplementary material for: Harrison’s rule corroborated for the body size of cleptoparasitic cuckoo bees (Hymenoptera: Apidae: Nomadinae) and their hosts
Source: Sci Rep. 2022 Jun 29;12:10984. doi: 10.1038/s41598-022-14938-9 (PMC9243014; doi:10.1038/s41598-022-14938-9)
Supplement: Supplementary file 1 — Supplementary Information 1. [file 41598_2022_14938_MOESM1_ESM.xlsx]

## Sheet: ITD.12.17
Nomadinae	Nomadinae ITD	The number of individuals	Reference for size	Host	Average Host ITD	The number of individuals	Reference for size	Hosts source
Acanthopus excellens	6.81926	1	Body length from Schrottky, 1902, Nemésio and Siqueira, 2011	Centris scopipes	7.56	5	Borges et al., 2020	Gaglianone, 2001
Ammobates punctatus	1.61695	1	http://www.denederlandsebijen.nl/Ammobates/Bijen.htm	Anthophora bimaculata	N.A	N.A	Amiet et al., 2007	Bogusch, 2003
Apis cerana	N.A	N.A	N.A	N.A	N.A	N.A	N.A	N.A
Biastes truncatus	1.35188	1	https://laji.fi/sv/taxon/MX.204665/images	Dufourea dentiventris	1.39198	2	https://laji.fi/sv/taxon/MX.204848/images	Amiet et al., 2007
Caenoprosopina holmbergi	N.A	N.A	N.A	Callonychium minutum	N.A	N.A	N.A	Rozen, 1991
Caenoprosopis crabronina	1.46053	1	https://learninglab.si.edu/resources/view/4453855	Arhysosage flava	1.75	2	Average value from Engel 2000	Rozen, 1991
Colletes compactus	N.A	N.A	N.A	N.A	N.A	N.A	N.A	N.A
Ctenioschelus goryi	N.A	N.A	N.A	N.A	N.A	N.A	N.A	N.A
Epeoloides coecutiens	N.A	N.A	N.A	Macropis europaea	2.37	1	Amiet et al., 2007	Amiet et al., 2007
Epeoloides pilosula	N.A	N.A	N.A	Macropis nuda	2.7	5	Normandin et al., 2017	Sheffield et. al., 2004
Epeolus ainsliei	1.6752	1	extracted from figure, Onuferko, 2018	Colletes americanus	2.13032	1	https://mczbase.mcz.harvard.edu/specimen_images/entomology/large/MCZ-ENT00610043_Colletes_americanus_had.jpg	Gibbs et al., 2018
Epeolus asperatus	1.89818	1	Onuferko, 2018	Colletes sphaeralceae	N.A	N.A	N.A	Onuferko 2018
Epeolus autumnalis	N.A	N.A	N.A	N.A	N.A	N.A	N.A	N.A
Epeolus basili	N.A	N.A	N.A	N.A	N.A	N.A	N.A	N.A
Epeolus bifasciatus	1.98234	1	Onuferko, 2018	Colletes latitarsis	2.49636	1	https://learninglab.si.edu/resources/view/3209819#more-info	Mitchell, 1962
Epeolus brumleyi	N.A	N.A	N.A	N.A	N.A	N.A	N.A	N.A
Epeolus canadensis	2.63802	1	Onuferko, 2018	Colletes kincaidii	2.64913	N.A	https://learninglab.si.edu/resources/view/4197264#more-info	Onuferko, 2017
Epeolus chamaesarachae	1.58024	1	Onuferko, 2018	Colletes scopiventer	N.A	N.A	N.A	Onuferko, 2018
Epeolus compactus	2.20596	1	Onuferko, 2018	Colletes kincaidii	2.64913	N.A	https://learninglab.si.edu/resources/view/4197264#more-info	Onuferko, 2017
Epeolus cruciger	1.70661	1	https://laji.fi/sv/taxon/MX.204670/images?showTree=true	Colletes marginatus	2.25	10	Gérard et al., 2018	Amiet et al., 2007
Epeolus ferrarii	N.A	N.A	N.A	N.A	N.A	N.A	N.A	N.A
Epeolus flavociliatus	N.A	N.A	N.A	N.A	N.A	N.A	N.A	N.A
Epeolus interruptus	1.95971	1	Onuferko, 2018	Colletes aestivalis	2.60269	1	https://learninglab.si.edu/resources/view/4213113	Onuferko, 2017
Epeolus lectoides	2.23676	1	Onuferko, 2018	Colletes nudus	N.A	N.A	N.A	Ascher et. al., 2014
Epeolus lectus	N.A	N.A	N.A	N.A	N.A	N.A	N.A	N.A
Epeolus mesillae	N.A	N.A	N.A	N.A	N.A	N.A	N.A	N.A
Epeolus minimus	1.57033	1	Onuferko, 2018	Colletes kincaidii	2.64913	N.A	https://learninglab.si.edu/resources/view/4197264#more-info	Onuferko, 2017
Epeolus olympiellus	1.96997	1	Onuferko, 2018	Colletes hyalinus	3.02891	2	https://symbiota.ccber.ucsb.edu/content/specimenImages/UCSB_IZC/UCSB-IZC00012/UCSB-IZC00012269.jpg/https://symbiota.ccber.ucsb.edu/content/specimenImages/UCSB_IZC/UCSB-IZC00012/UCSB-IZC00012202.jpg	Onuferko, 2017
Epeolus pusillus	1.77427	1	Onuferko, 2018	Colletes americanus	2.13032	1	https://mczbase.mcz.harvard.edu/specimen_images/entomology/large/MCZ-ENT00610043_Colletes_americanus_had.jpg	Ascher et. al., 2014
Epeolus schummeli	1.86471	1	Bogusch and Hadrava, 2018	Colletes nasutus, Colletes graeffei	3.1	20	Gérard et al., 2018	Bogusch, 2003
Epeolus scutellaris	3.33	5	Normandin et al., 2017	Colletes simulans armatus	N.A	N.A	N.A	Ascher et. al., 2014
Epeolus splendidus	N.A	N.A	N.A	N.A	N.A	N.A	N.A	N.A
Epeolus tarsalis	1.3043	1	Bogusch and Hadrava, 2018	Colletes halophilus	3.26	10	Gérard et al., 2018	Peeters et al., 1999
Epeolus transitorius	N.A	N.A	N.A	N.A	N.A	N.A	N.A	N.A
Epeolus variegatus	2.12303	1	https://laji.fi/en/taxon/MX.204671/images	Colletes daviesanus, Colletes fodiens	2.67	10	Gérard et al., 2018	Amiet et al., 2007
Epiclopus gayi	3.704	1	Vivallo, 2014	Centris cineraria	8.14817	1	https://data.nhm.ac.uk/dataset/collection-specimens/resource/05ff2255-c38a-40c9-b657-4ccb55ab2feb?view_id=6ba121d1-da26-4ee1-81fa-7da11e68f68e&q=Centris+cineraria&filters=collectionCode%3Abmnh%28e%29	Vivallo, 2014
Ericrocis lata	2.89411	1	https://v3.boldsystems.org/index.php/Taxbrowser_Taxonpage?taxid=156048	Centris caesalpiniae	4.78471	34	This study, collection from NHMLA	Rozen, 1990
Hexepeolus rhodogyne	N.A	N.A	N.A	Megandrena (Ancylandrena) larreae	2.96	1	https://learninglab.si.edu/resources/view/4201164	Rozen, 1994
Holcopasites arizonicus	1.44	1	This study, collection from NHMLA	Calliopsis coloradensis	1.66779	1	https://www.discoverlife.org/mp/20p?see=I_SD6078&res=640&flags=subgenus:	Hurd and Linsley, 1972
Holcopasites calliopsidis	1.25	1	Normandin et al., 2017	Calliopsis andreniformis	1.96753	1	https://data.nhm.ac.uk/dataset/collection-specimens/resource/05ff2255-c38a-40c9-b657-4ccb55ab2feb?view_id=6ba121d1-da26-4ee1-81fa-7da11e68f68e&q=Calliopsis+andreniformis	Hurd and Linsley, 1972
Holcopasites insoletus	N.A	N.A	N.A	Pseudopanurgus perlaevis	1.55	1	https://learninglab.si.edu/resources/view/4258269	N.A
Holcopasites minimus	N.A	N.A	N.A	Calliopsis callops	1.3	10	Danforth,1994	N.A
Holcopasites ruthae	1.1665	2	This study, collection from NHMLA	Calliopsis pugionis	1.65393	1	Body length from Shinn, 1967, https://www.invasive.org/browse/detail.cfm?imgnum=5564800	Visscher and Danforth, 1993
Holcopasites stevensi	1.37814	1	https://learninglab.si.edu/resources/view/4304728	Calliopsis crypta	N.A	N.A	N.A	Hurd and Linsley, 1972
Hopliphora diabolica	N.A	N.A	N.A	N.A	N.A	N.A	N.A	N.A
Hopliphora velutina	N.A	N.A	N.A	N.A	N.A	N.A	N.A	N.A
Isepeolus luctuosus	N.A	N.A	N.A	Colletes cyanescens	3.15	1	Ferrari, 2017	Roig-Alsina, 1991
Isepeolus wagenknechti	N.A	N.A	N.A	N.A	N.A	N.A	N.A	N.A
Leiopodus abnormis	N.A	N.A	N.A	N.A	N.A	N.A	N.A	N.A
Leiopodus singularis	N.A	N.A	N.A	Diadasia olivacea	2.56	1	https://scan-bugs.org/imglib/scan/misc/201511/TTU-Z_246539_combined_dorsal_1_1446499201_web.jpg	N.A
Leiopodus trochantericus	N.A	N.A	N.A	N.A	N.A	N.A	N.A	N.A
Melecta albifrons	3.29039	1	Body length from Amiet et. al., 2007, Online material	Anthophora plumipes	4.11645	46	This study, collection from SNU	Amiet et al., 2007
Melecta chinensis	3.0909	7	This study, collection from SNU	Anthophora plumipes	4.11645	46	This study, collection from SNU	Personal Communation (Kayun Lim, Dr. Heung Sik Lee)
Melectoides bellus	N.A	N.A	N.A	Canephorula apiformis	3.41	1	http://v3.boldsystems.org/index.php/Taxbrowser_Taxonpage?taxid=202548	Michelette, 2000
Mesocheira bicolor	2.68	5	Borges et al., 2020	Centris terminata	3.8	5	Borges et al., 2020	Filho, 2009
Mesonychium asteria	3.6182	1	https://data.nhm.ac.uk/dataset/collection-specimens/resource/05ff2255-c38a-40c9-b657-4ccb55ab2feb?view_id=6ba121d1-da26-4ee1-81fa-7da11e68f68e&q=Mesonychium+asteria&filters=collectionCode%3ABMNH%28E%29%7CtypeStatus%3Atype	Centris xanthomelaena	N.A	N.A	N.A	Martins 2020
Mesoplia regalis	N.A	N.A	N.A	Centris flavofasciata	5.67	34	This study, collection from NHMLAC	N.A
Mesoplia rufipes	4	1	This study, personal collection from Mr. Gerardo Quintos	Epicharis analis	7.555	2	Morais et al., 2020	Vivallo, 2021
Neolarra orbiculata	N.A	N.A	N.A	N.A	N.A	N.A	N.A	N.A
Neopasites cressoni	1.33139	1	https://learninglab.si.edu/resources/view/4232326	Dufourea mulleri	1.49284	19	This study, collection from NHMLAC	Torchio et al., 1967
Nomada alboguttata	1.54549	1	Body length from Smit, 2018, Online material	Andrena barbilabris	2.05831	1	Body length from LaBerge. W. E., 1987, https://artsdatabanken.no/Pages/213561	Smit, 2004
Nomada armata	1.92019	1	Body length from Smit, 2018, https://laji.fi/en/taxon/MX.204676	Andrena hattorfiana	2.50497	1	Body length from Peeters et al., 2012, https://artsdatabanken.no/Pages/133467/Andrena_hattorfiana	Smit, 2004
Nomada aswensis	0.94775	9	This study, collection from SNU and Personal collection from Mr. Keiichi Otsui	Lasioglossum allodalum	1.2962	3	This study, Personal Collection from Dr. Heungsik Lee	Maeta et al., 1996
Nomada calloptera	2.0325	1	This study, collection from SNU	Andrena japonica	2.8905	2	This study, Personal collection from Mr. Keiichi Otsui	Maeta et al., 1996
Nomada comparata	2.02029	11	This study, collection from SNU	Andrena mikado	3.04871	10	This study, collection from SNU	Hirashima, 1962
Nomada discedens	1.1239	3	This study, collection from Mr. Jan Smit	Lasioglossum prasinum	1.72	10	Gérard et al., 2018	Tischendorf et al., 2009
Nomada distinguenda	1.02355	2	This study, collection from Mr. Jan Smit	Lasioglossum villosulum	1.35	18	Gérard et al., 2018, Beyer et al., 2020	Smit, 2004
Nomada ferruginata	1.46235	1	Body length from Smit, 2018, Online material	Andrena praecox	2.16479	1	Peeters et al., 2012, https://artsdatabanken.no/Pages/138148/Andrena_praecox	Smit, 2004
Nomada fervens	1.83802		This study, collection from SNU	Andrena sublevigata	1.3138	1	This study, Personal Collection from Dr. Heungsik Lee	Matsumura, 1970
Nomada flava	1.96625	4	Raw data from Dr. Frank Jauker; published in Jauker et al., 2013	Andrena scotica	2.9		Beyer et al., 2020	Smit, 2004
Nomada flavoguttata	1.03171	60	This study, collection from SNU	Andrena minutula, Andrena minutuloides, Andrena subopaca, Andrena falsifica	1.49255	155	Raw data from Dr. Frank Jauker; published in Jauker et al., 2013, Warzecha et al 2016, Beyer et al., 2020	Smit, 2004
Nomada fulvicornis jezoensis	1.98108	5	This study, collection from SNU	N.A	N.A	N.A	N.A	N.A
Nomada ginran	1.31899	44	This study, collection from SNU	Andrena halictoides	2.01445	2	This study, collection from SNU	Personal Communation (Dr. Heung Sik Lee)
Nomada goodeniana	2.02628	7	This study, collection from Mr. Jan Smit, Raw data from Dr. Frank Jauker; published in Jauker et al., 2013	Andrena cineraria	2.83612	19	Beyer et al., 2020,Gérard et al., 2018, Raw data from Dr. Frank Jauker; published in Jauker et al., 2013	Smit, 2004
Nomada harimensis	1.3417	10	This study, collection from SNU	Andrena ruficrus rabicrus	1.85764	5	This study, collection from SNU	Maeta et al., 1996
Nomada icazti	N.A	N.A	N.A	N.A	N.A	N.A	N.A	N.A
Nomada japonica	2.06819	29	This study	Tetralonia nipponensis	3.23224	62	This study	Hirashima, 1972
Nomada kaguya	0.9488	1	This study	Lipotriches yasumatsui	2.23743	1	This study, Personal Collection from Mr. Keiichi Otsui	Suda, 1980
Nomada lathburiana	2.1519	1	Raw data from Dr. Frank Jauker; published in Jauker et al., 2013	Andrena cineraria	2.8274	19	Gérard et al., 2018, Raw data from Dr. Frank Jauker; published in Jauker et al., 2013	Smit, 2004
Nomada leucophthalma	1.77925	1	Body length from Amiet et. al., 2007, https://artsdatabanken.no/Pages/138810	Andrena carantonica, Andrena nigroaenea, Andrena nitida	2.92142	29	Raw data from Dr. Frank Jauker; published in Jauker et al., 2013, Beyer et al., 2020	Smit, 2004
Nomada maculata	3.05	5	Normandin et al., 2017	Andrena vicina	2.44076	N.A	Russo et al., 2017	Taraday, 1982
Nomada marshamella	2.42492	4	Raw data from Dr. Frank Jauker; published in Jauker et al., 2013	Andrena nigroaenea	2.86613	17	Raw data from Dr. Frank Jauker; published in Jauker et al., 2013, Beyer et al., 2020	Smit, 2004
Nomada nipponica	1.25055	2	This study, collection from Keiichi Otsui	Andrena knuthi	1.68447	4	This study, collection from YU	Suda, 1980
Nomada obscura	1.62923	1	Body length from Smit, 2018, https://artsdatabanken.no/Pages/138812/Smaavepsebie	Andrena ruficrus	1.96	10	Gérard et al., 2018	Smit, 2004
Nomada okubira	0.846033	3	This study, collection from SNU	Lasioglossum sakagamii	1.6254	1	This study, Personal colletion from Dr. Hengsik Lee	Sakagami et al., 1982
Nomada panzeri	1.47679	1	Raw data from Dr. Frank Jauker; published in Jauker et al., 2013	Andrena helvola	1.79325	2	Raw data from Dr. Frank Jauker; published in Jauker et al., 2013	Smit, 2004
Nomada roberjeotiana	1.69139	1	Body length from Smit, 2018, Online material	Andrena tarsata	1.76	10	Gérard et al., 2018	Smit, 2004
Nomada ruficornis	1.69831	4	Raw data from Dr. Frank Jauker; published in Jauker et al., 2013	Andrena haemorrhoa	2.50511	259	Wazecha et al., 2016, Gérard et al., 2018	Smit, 2004
Nomada shirakii	1.4158	2	This study, collection from SNU	Andrena tsukubana	2.26111	10	Personal Collection from Mr. Keiichi Otsui	Mitai and Tadauchi, 2007
Nomada signata	1.90341	1	Body length from Smit, 2018, Online material	Andrena fulva	2.78	10	Gérard et al., 2018	Smit, 2004
Nomada striata	1.89518	1	Body length from Amiet et. al., 2007, https://laji.fi/en/taxon/MX.204698/images	Andrena wilkella	2.35611	4	Raw data from Dr. Frank Jauker; published in Jauker et al., 2013	Smit, 2004
Nomada succincta	2.23497	7	This study, collection from Mr. Jan Smit, Raw data from Dr. Frank Jauker; published in Jauker et al., 2013	Andrena nitida	3.00279	9	Raw data from Dr. Frank Jauker; published in Jauker et al., 2013, Beyer et al., 2020	Smit, 2004
Oreopasites barbarae	0.478308	1	Online material	Perdita biguttata, Perdita obscurella	0.73025	4	Personal Collection from Dr. Douglas Yanega	Rozen, 1992
Paranomada velutina	1.57953	19	This study, collection from NHMLA	Exomalopsis solani	2.05777	1	https://learninglab.si.edu/resources/view/4248157	Rozen, 1977
Pasites maculatus	N.A	N.A	N.A	N.A	N.A	N.A	N.A	N.A
Rhathymus unicolor	4.73576	1	https://data.nhm.ac.uk/dataset/collection-specimens/resource/05ff2255-c38a-40c9-b657-4ccb55ab2feb?q=Rhathymus+unicolor+&view_id=6ba121d1-da26-4ee1-81fa-7da11e68f68e&filters=higherClassification%3AArthropoda%3B+Insecta%3B+Hymenoptera%3B+Apoidea%3B+Apidae%3B+Apinae&field=associatedMediaCount&value=	Epicharis analis	7.555	2	Morais et al., 2020	Vivallo, 2021
Rhinepeolus rufiventris	N.A	N.A	N.A	N.A	N.A	N.A	N.A	N.A
Sphecodopsis capensis	2.3	1	Online material, Rozen 1968	Scrapter niger	N.A	N.A	N.A	Timmermann and Kuhlmann, 2008
Thalestria spinosa	3.56	5	Borges et al., 2020	Oxaea flavescens	5.1	5	Borges et al., 2020	Rozen, 2019
Thyreus decorus	3.50648	4	This study, collection from SNU	Amegilla florea	3.8429	4	This study, collection from SNU	Harada, 1993
Triepeolus pectoralis	2.85	5	Normandin et al., 2017	Melissodes druriella	3.26	5	Normandin et al., 2017	Mitchell, 1962
Triepeolus robustus	N.A	N.A	N.A	N.A	N.A	N.A	N.A	N.A
Triepeolus tristis	2.2	N.A	Average value from Rightmyer, 2008	Tetraloniella dentata	4.83228	1	https://www.gbif.org/occurrence/3017687406	Bogusch and Hadrava, 2018
Triopasites penniger	0.951306	1	Body length from Linsley, 1943, online material	Anthophorula compactula	1.64041	1	https://learninglab.si.edu/resources/view/4239441	Rozen, 1977
Xeromelecta californica	2.79758	1	Body length from Mitchell, 1962, online material	Anthophora urbana	3.44519	1	https://www.discoverlife.org/mp/20p?see=I_SD5902&res=640&guide=Anthophora_male&flags=subgenus:	Torchio et al., 1986
Zacosmia maculata	2.30573	1	https://v3.boldsystems.org/index.php/Taxbrowser_Taxonpage?taxid=198190	Anthophora flexipes	2.4304	20	This study, collection from NHMLA	Torchio et al., 1968
AVERAGE	2.05705			AVERAGE	2.83631
STDEV	0.987754			STDEV	1.49741
SE	0.114824			SE	0.17407

## Sheet: Full body length
Nomadinae	Nomada full body length	The number of individuals	Reference for size	Host	Host full body length	The number of individuals	Reference for size
Acanthopus excellens	23	1	Schrottky, 1902	Centris sponsa	23.276	N.A.	Smith, 1854
Ammobates punctatus	7.5	N.A.	Amiet et al., 2007	Anthophora bimaculata	8.5	N.A.	Amiet et al., 2007
Apis cerana	N.A.	N.A.	N.A.	N.A.	N.A.	N.A.	N.A.
Biastes truncatus	6.5	N.A.	Amiet et al., 2007	Dufourea dentiventris	7.5	N.A.	Amiet et al., 2014
Caenoprosopina holmbergi	N.A.	N.A.	N.A.	N.A.	N.A.	N.A.	N.A.
Caenoprosopis crabronina	7.45	N.A.	Roig-Alsina, 1987	Arhysosage flava	9.3	N.A.	Engel, 2000
Colletes compactus	N.A.	N.A.	N.A.	N.A.	N.A.	N.A.	N.A.
Ctenioschelus goryi	N.A.	N.A.	N.A.	N.A.	N.A.	N.A.	N.A.
Epeoloides coecutiens	9	N.A.	Amiet et al., 2007	Macropis europaea	8.5	N.A.	Amiet et al., 2007
Epeoloides pilosula	8.25	N.A.	Mitchell, 1962	Macropis nuda	7	N.A.	Mitchell, 1960
Epeolus ainsliei	7.8	N.A.	Onuferko, 2017	Colletes americanus	9	N.A.	Romankova, 2003
Epeolus asperatus	7.8	N.A.	Onuferko, 2018	Colletes californicus	9.5	N.A.	Stephen, 1952
Epeolus autumnalis	8.9	N.A.	Onuferko, 2017	N.A.	N.A.	N.A.	N.A.
Epeolus basili	N.A.	N.A.	N.A.	N.A.	N.A.	N.A.	N.A.
Epeolus bifasciatus	7.8	N.A.	Onuferko, 2017	Colletes latitarsis	9	N.A.	Romankova, 2003
Epeolus brumleyi	N.A.	N.A.	N.A.	N.A.	N.A.	N.A.	N.A.
Epeolus canadensis	8.7	N.A.	Onuferko, 2017	Colletes kincaidii	9.5	N.A.	Romankova, 2003
Epeolus chamaesarachae	7	N.A.	Onuferko 2018	Colletes scopiventer	9	N.A.	Stephen, 1952
Epeolus compactus	8.7	N.A.	Onuferko, 2017	Colletes kincaidii	9.5	N.A.	Romankova, 2003
Epeolus cruciger	7	N.A.	Amiet et al., 2007	Colletes marginatus	9	N.A.	Amiet et al., 2014
Epeolus ferrarii	N.A.	N.A.	N.A.	N.A.	N.A.	N.A.	N.A.
Epeolus flavociliatus	N.A.	N.A.	N.A.	N.A.	N.A.	N.A.	N.A.
Epeolus interruptus	7.6	N.A.	Onuferko, 2017	Colletes aestivalis	11	N.A.	Romankova, 2003
Epeolus lectoides	8.7	N.A.	Onuferko, 2017	Colletes nudus	9.5	N.A.	Romankova, 2003
Epeolus lectus	N.A.	N.A.	N.A.	N.A.	N.A.	N.A.	N.A.
Epeolus mesillae	N.A.	N.A.	N.A.	N.A.	N.A.	N.A.	N.A.
Epeolus minimus	7.7	N.A.	Onuferko, 2017	Colletes kincaidii	9.5	N.A.	Romankova, 2003
Epeolus olympiellus	7.5	N.A.	Onuferko, 2017	Colletes hyalinus	9	N.A.	Romankova, 2003
Epeolus pusillus	6.9	N.A.	Onuferko, 2017	Colletes americanus	10	N.A.	Stephen, 1952
Epeolus schummeli	7.7	N.A.	Bogusch and Hadrava, 2018	Colletes nasutus	12	N.A.	Amiet et al., 2014
Epeolus scutellaris	8.2	N.A.	Onuferko, 2017	Colletes simulans armatus	10	N.A.	Romankova, 2003
Epeolus splendidus	N.A.	N.A.	N.A.	N.A.	N.A.	N.A.	N.A.
Epeolus tarsalis	8	N.A.	Pittioni, 1945	Colletes halophilus	13	N.A.	Rooijakkers and Sommeijer, 2009
Epeolus transitorius	N.A.	N.A.	N.A.	N.A.	N.A.	N.A.	N.A.
Epeolus variegatus	7.5	N.A.	Amiet et al., 2007	Colletes daviesanus, Colletes fodiens, Colletes succinctus	10	N.A.	Amiet et al., 2014
Epiclopus gayi	15.1	N.A.	Vivallo, 2014	Centris cineraria	8.4668	N.A.	Smith, 1853
Ericrocis lata	11	N.A.	Mitchell, 1962	Centris caesalpiniae	17	N.A.	Snelling, 1966
Hexepeolus rhodogyne	8	1	Linsley and Michener, 1937	Ancylandrena larreae	11.5	N.A.	Timberlake, 1951
Holcopasites arizonicus	6	N.A.	Hurd and Linsley, 1972	Calliopsis coloradensis	7	N.A.	Mitchell, 1960
Holcopasites calliopsidis	5	N.A.	Hurd and Linsley, 1972	Calliopsis andreniformis	6.877	N.A.	Smith, 1853
Holcopasites insoletus	6	N.A.	Hurd and Linsley, 1972	Pseudopanurgus perlaevis	N.A.	N.A.	N.A.
Holcopasites minimus	N.A.	N.A.	N.A.	N.A.	N.A.	N.A.	N.A.
Holcopasites ruthae	5.8	16	Cooper, 1993	Calliopsis pugionis	8	N.A.	Shinn, 1967
Holcopasites stevensi	5.75	N.A.	Hurd and Linsley, 1972	Calliopsis crypta	8.6		Shinn, 1967
Hopliphora diabolica	N.A.	N.A.	N.A.	N.A.	N.A.	N.A.	N.A.
Hopliphora velutina	N.A.	N.A.	N.A.	N.A.	N.A.	N.A.	N.A.
Isepeolus luctuosus	8.75	N.A.	Roig-Alsina, 1991	N.A.	N.A.	N.A.	N.A.
Isepeolus wagenknechti	N.A.	N.A.	N.A.	N.A.	N.A.	N.A.	N.A.
Leiopodus abnormis	N.A.	N.A.	N.A.	N.A.	N.A.	N.A.	N.A.
Leiopodus singularis	9.5	1	Linsley and Michener, 1937	N.A.	N.A.	N.A.	N.A.
Leiopodus trochantericus	N.A.	N.A.	N.A.	N.A.	N.A.	N.A.	N.A.
Melecta albifrons	13	N.A.	Amiet et al., 2007	Anthophora plumipes	14.5	N.A.	Amiet et al., 2007
Melecta chinensis	12.5589	7	This study, collection from SNU	Anthophora plumipes	14.5	N.A.	Amiet et al., 2007
Melectoides bellus	9.35	N.A.	Roig-Alsina, 1991	Canephorula apiformis	N.A.	N.A.	N.A.
Mesocheira bicolor	12	N.A.	Cockerell, 1910	Centris terminata	13.5	N.A.	Cockerell, 1910
Mesonychium asteria	13	1	Friese, 1900	Centris xanthomelaena	13.2	N.A.	Zanella, 2002
Mesoplia regalis	N.A.	N.A.	N.A.	N.A.	N.A.	N.A.	N.A.
Mesoplia rufipes	19	1	This study, personal collection from Mr. Gerard Quintos	Epicharis analis	N.A.	N.A.	N.A.
Neolarra orbiculata	N.A.	N.A.	N.A.	N.A.	N.A.	N.A.	N.A.
Neopasites cressoni	5.5	N.A.	Linsley, 1943a	Dufourea mulleri	7.5	N.A.	Cockerell, 1898
Nomada alboguttata	8	N.A.	Smit, 2018	Andrena barbilabris	10.5	20	LaBerge, 1987
Nomada armata	11	N.A.	Smit, 2018	Andrena hattorfiana	14.5	N.A.	Smit et al., 2012
Nomada aswensis	5.5	N.A.	Mitai 2007	Lasioglossum allodalum	6.5	N.A.	Ebmer and Sakagami, 1985
Nomada calloptera	8.25	N.A.	Won and Kim, 2013	Andrena japonica	12	N.A.	Lee et al.,2015
Nomada comparata	10	N.A.	Won and Kim, 2013	Andrena mikado	14	N.A.	Lee et al.,2015
Nomada discedens	6	N.A.	Smit, 2018	Lasioglossum prasinum	8	N.A.	Amiet et al., 2001
Nomada distinguenda	6	N.A.	Smit, 2018	Lasioglossum villosulum	6.5	N.A.	Amiet et al., 2001
Nomada ferruginata	8.5	N.A.	Smit, 2018	Andrena praecox	10.5	N.A.	Peeters et al., 2012
Nomada fervens	8	N.A.	Won and Kim, 2013	Andrena sublevigata	6.5	N.A.	Lee et al.,2015
Nomada flava	11.5	N.A.	Smit, 2018	Andrena carantonica	13.5	N.A.	Smit and Wilde, 2014
Nomada flavoguttata	6.1	N.A.	Won and Kim, 2013	Andrena minutula, Andrena minutuloides, Andrena subopaca, Andrena falsifica	6.5625	N.A.	Schmiedeknecht, 1930
Nomada fulvicornis jezoensis	11	N.A.	Won and Kim, 2013	N.A.	N.A.	N.A.	N.A.
Nomada ginran	6.7	N.A.	Won and Kim, 2013	Andrena halictoides	11	N.A.	Lee et al.,2015
Nomada goodeniana	11.5	N.A.	Smit, 2018	Andrena cineraria	14	N.A.	Schmiedeknecht, 1930
Nomada harimensis	9.4	N.A.	Won and Kim, 2013	Andrena ruficrus rabicrus	10	N.A.	Lee et al.,2015
Nomada icazti	N.A.	N.A.	N.A.	N.A.	N.A.	N.A.	N.A.
Nomada japonica	13	N.A.	Won and Kim, 2013	Tetralonia nipponensis	11.5	N.A.	Dal'nauka, 2007
Nomada kaguya	7.1	N.A.	Won and Kim, 2013	Lipotriches yasumatsui	9		Dal'nauka, 2007
Nomada lathburiana	10	N.A.	Smit, 2018	Andrena cineraria	14	N.A.	Schmiedeknecht, 1930
Nomada leucophthalma	10	N.A.	Smit, 2018	Andrena nigroaenea, Andrena carantonica, Andrena nitida	13.1667	N.A.	Schmiedeknecht, 1930, Rasmont and Terzo 2010
Nomada maculata	9.75	N.A.	Mitchell, 1962	Andrena vicina	12.5	20	Bouseman and LaBerge, 1978
Nomada marshamella	11.5	N.A.	Smit, 2018	Andrena nigroaenea	14	N.A.	Schmiedeknecht, 1930
Nomada nipponica	7.9	N.A.	Won and Kim, 2013	Andrena knuthi	9	N.A.	Lee et al.,2015
Nomada obscura	8	N.A.	Smit, 2018	Andrena ruficrus	10.5	N.A.	Peeters et al., 2012
Nomada okubira	4.5	N.A.	Won and Kim, 2013	Lasioglossum sakagamii	7.5	N.A.	Pesenko, 2007
Nomada panzeri	10	N.A.	Smit, 2018	Andrena helvola	11	N.A.	Schmiedeknecht, 1930
Nomada roberjeotiana	7.5	N.A.	Smit, 2018	Andrena tarsata	8.5	N.A.	Schmiedeknecht, 1930
Nomada ruficornis	9.5	N.A.	Smit, 2018	Andrena haemorrhoa	11	N.A.	Cherair et al., 2013
Nomada shirakii	9	N.A.	Won and Kim, 2013	Andrena tsukubana	11.7	N.A.	Lee et al.,2015
Nomada signata	11.5	N.A.	Smit, 2018	Andrena fulva	13	N.A.	Peeters et al., 2012
Nomada striata	9	N.A.	Smit, 2018	Andrena wilkella	11	N.A.	LaBerge, 1989
Nomada succincta	11.5	N.A.	Smit, 2018	Andrena nitida	13.5	N.A.	Peeters et al., 2012
Oreopasites barbarae	2.5	N.A.	Rozen Jr, 1992	Perdita biguttata, Perdita obscurella	3.6	N.A.	Timberlake, 1962, Timberlake, 1964
Paranomada velutina	9.75	N.A.	Linsley, 1943b	Exomalopsis solani	8	N.A.	Friese, 1899
Pasites maculatus	N.A.	N.A.	N.A.	N.A.	N.A.	N.A.	N.A.
Rhathymus unicolor	20	1	Cockerell, 1919	Epicharis analis	N.A.	N.A.	N.A.
Rhinepeolus rufiventris	N.A.	N.A.	N.A.	N.A.	N.A.	N.A.	N.A.
Sphecodopsis capensis	7	1	Friese, 1915	Scrapter niger	N.A.	N.A.	N.A.
Thalestria spinosa	14.5	2	Friese, 1900	Oxaea flavescens	20	N.A.	Friese, 1898
Thyreus decorus	12	N.A.	Lieftinck, 1962	Amegilla florea	15	N.A.	Online material, https://species.nibr.go.kr/species/speciesDetail.do?ktsn=120000027375
Triepeolus pectoralis	10	N.A.	Mitchell, 1962	Melissodes druriella	10.5	N.A.	Mitchell, 1962
Triepeolus robustus	N.A.	N.A.	N.A.	N.A.	N.A.	N.A.	N.A.
Triepeolus tristis	8.5	N.A.	Lelej et al., 1995	Tetraloniella dentata	13	N.A.	Amiet et al., 2007
Triopasites penniger	4.5	N.A.	Linsley, 1943b	Anthophorula compactula	6.5	N.A.	Timberlake, 1947
Xeromelecta californica	11	N.A.	Mitchell, 1962	Anthophora urbana	13	N.A.	Online material, https://bugguide.net/node/view/1734523/bgpage
Zacosmia maculata	6.75	N.A.	Linsley, 1939	Anthophora albata (syn)	10.16	N.A.	Cresson, 1879
AVERAGE	9.07572			AVERAGE	10.6563
STDEV	3.28065			STDEV	3.21525
SE	0.362288			SE	0.376316

## Sheet: Reference list
Amiet, F., Herrmann, M., Müller, A., & Neumeyer, R. Apidae 3. Halictus, Lasioglossum, 6, Schweizerische Entomologische Gesellschaft. 208pp (2001).
Amiet, F., Herrmann, M., Müller, A., & Neumeyer, R. Apidae 5: Ammobates, Ammobatoides, Anthophora, Biastes, Ceratina, Dasypoda, Epeoloides, Epeolus, Eucera, Macropis, Melecta, Melitta, Nomada, Pasites, Tetralonia, Thyreus, Xylocopa Centre suisse de cartographie de la faune. 5, 1-356 (2007).
Amiet, F., Müller, A., & Neumeyer, R. Apidae 2: Colletes, Dufourea, Hylaeus, Nomia, Nomioides, Rhophitoides, Rophites, Sphecodes, Systropha 4, Schweizerische Entomologische Gesellschaft. 210pp (2014).
Ascher, J. S., Kornbluth, S., & Goelet, R. G. Bees (Hymenoptera: Apoidea: Anthophila) of Gardiners Island, Suffolk County, New York. Northeastern Naturalist. 21, 47-71 (2014).
Beyer, N. et al. Functional groups of wild bees respond differently to faba bean Vicia faba L. cultivation at landscape scale. Journal of Applied Ecology. 57, 2499-2508 (2020).
Bogusch, P. & J. Hadrava, European bees of the genera Epeolus Latreille, 1802 and Triepeolus Robertson, 1901 (Hymenoptera: Apidae: Nomadinae: Epeolini): taxonomy, identification key, distribution, and ecology. Zootaxa. 4437, 1-60 (2018).
Bogusch, P. Hosts, foraging behaviour and distribution of six species of cleptoparasitic bees of the subfamily Anthophorinae (Hymenoptera: Apidae). Acta Soc. Zool. Bohem. 67, 65-70 (2003).
Bogusch, P., & Hadrava, J. European bees of the genera Epeolus Latreille, 1802 and Triepeolus Robertson, 1901 (Hymenoptera: Apidae: Nomadinae: Epeolini): taxonomy, identification key, distribution, and ecology. Zootaxa. 4437, 1-60 (2018).
Borges, R. C., Padovani, K., Imperatriz-Fonseca, V. L., & Giannini, T. C. A dataset of multi-functional ecological traits of Brazilian bees. Scientific Data. 7, 1-9 (2020).
Bouseman, J. K. & W. E., LaBerge A revision of the bee of the genus Andrena of the western hemisphere. Part IX. Subgenus Melandrena. Trans. Amer. Ent. Soc. 104, 275–389 (1978)
Cherair EH, Scheuchl E, Doumandji S, Louadi K A new record and a new subspecies of Andrena haemorrhoa (Fabricius, 1781). African Entomology. 21, 287–293 (2013).
Cockerell, T. D. A. Bees in the collection of the United States National Museum.-3. Proceedings of the United States National Museum. 55, 267-221 (1919).
Cockerell, T. D. A. On some panurgine and other bees. Transactions of the American Entomological Society. 25, 185-198 (1898).
Cockerell, T. D. A. Some bees from Eldora, Colorado. Psyche, 17, 244-247 (1910).
Cockerell, T. D. A. Some Neotropical Bees. Psyche: A Journal of Entomology. 17, 142–144 (1910).
Cooper, K. W. The first Holcopasites from western California, H. ruthae n. sp., and H. linsleyi, a new species from southwestern Arizona (Hymenoptera, Nomadinae). Proceedings of the Entomological Society of Washington (USA). 95, 113-125 (1993).
Cresson Descriptions of new North American Hymenoptera in the collection of the American Entomological Society: Family Apidae (Continued from page 136) Transactions of the American Entomological Society, vol. 7 (1879)
de Jesus Martins, H. O., de Oliveira Rebouças, P. L., & Ferreira, V. S. Host records and cleptoparasitic behavior of the cuckoo bee Mesonychium asteria (Smith)(Apidae, Ericrocidini) in nests of Centris xanthomelaena Moure & Castro,(Apidae, Centridini). Sociobiology. 67, 322-325 (2020).
Ebmer, A. W., & Sakagami, S. Taxonomic Notes on the Palaearctic Species of the Lasioglossum nitidiusculum Group, with Description of L. allodalum sp. nov. (Hymenoptera, Halictidae). 昆蟲. 53, 297-310 (1985).
Engel, M A Revision of the Panurgine Bee Genus Arhysosage (Hymenoptera: Andrenidae). Journal of Hymenoptera Research. 9, 182-208 (2000)
Engel, M. S. A revision of the Panurgine bee genus Arhysosage (Hymenoptera: Andrenidae) Journal of Hymenoptera research. 9, 182-208 (2000).
Friese, H. Monographie der Bienengattungen Exomalopsis, Ptilothrix, Melitoma und Tetrapedia. Annalen des Naturhistorischen Museums in Wien. 14, 247-304 (1899).
Friese, H. Monographie der Bienengattungen Megacilissa, Caupolicana, Diphaglossa und Oxaea. Annalen des Naturhistorischen Museums in Wien. 13, 59-86 (1898).
Friese, H. Neue exotische schmarotzerbienen. Entomologische Nachrichten. 26, 65-67 (1900).
Friese, H. Zur Bienenfauna von Abessinien.(Hym.). Berliner entomologische Zeitschrift, 1915, 265-298 (1915).
Gaglianone, M. C. Nidificação e forrageamento de Centris (Ptilotopus) scopipes Friese (Hymenoptera, Apidae). Revista Brasileira de Zoologia. 18, 107-117 (2001).
Gérard, M. et al. Patterns of size variation in bees at a continental scale: does Bergmann's rule apply?. Oikos. 127, 1095-1103 (2018).
Gibbs, J., Ascher, J. S., Rightmyer, M. G., & Isaacs, R. The bees of Michigan (Hymenoptera: Apoidea: Anthophila), with notes on distribution, taxonomy, pollination, and natural history. Zootaxa. 4352, 1-160 (2017).
Harada, Y. Report of hymenopteran insects of Setonailkai islands. Michishirube. 15, 69-71 (1993).
Hirashima, Y. Comparative studies on orientation of pupae in the nests of solitary bees and wasps hirashima, y. Sci. Bull. Fac. Agr. Kyushyu Univ., 26, 27-45 (1972).
Hirashima, Y. Systematic and biological studies of the family Andrenidae of Japan (Hymenoptera, Apoidea) Part 2, Systematics, 1. Journal of the Faculty of Agriculture, Kyushu University. 12, 117-154 (1962).
Hurd Jr, P. D., & Linsley, E. G. Parasitic bees of the genus Holcopasites Ashmead (Hymenoptera: Apoidea) Smithsonian Contributions to Zoology. 114, 1-41 (1972).
Jauker, B., Krauss, J., Jauker, F., & Steffan-Dewenter, I. Linking life history traits to pollinator loss in fragmented calcareous grasslands. Landscape Ecology. 28, 107-120 (2013).
LaBerge, W. E. A revision of the bees of the genus Andrena of the Western Hemisphere. Part XII. Subgenera Leucandrena, Ptilandrena, Scoliandrena and Melandrena. Transactions of the American Entomological Society. 112, 191-248 (1987)
LaBerge, W. E. A revision of the bees of the genus Andrena of the Western Hemisphere. Part XIII. Subgenera Simandrena and Taeniandrena. Transactions of the American Entomological Society. 115, 1-56 (1989).
Lee, HS & Tadauchi O, Lyu D. Arthropoda: Insecta: Hymenoptera: Apidae: Andrenidae. Insect Fauna of Korea. 13, 1–131 (2015).
Lelej, A. S., Kupianskaya, A. N., Nemkov, P. G., & Kholin, S. K. Key to the insects of Russian Far East. Neuropteroidea, Mecoptera, Hymenoptera. Pt. 1 Vladivostok: Dal'nauka, 4, 1052pp. (2007).
Lieftinck, M. A. Revision of the Indo-Australian species of the genus Thyreus Panzer (= Crocisa Jurine) (Hym., Apoidea, Anthophoridae) Part 3. Oriental and Australian species. Zoologische Verhandelingen, 53, 1-212 (1962).
Linsley, E. G. A revision of the genus Gnathopasites (Hymenoptera: Nomadidae). Transactions of the American Entomological Society. 69, 141-149 (1943a).
Linsley, E. G. A Revision of the Nearctic Melectinae (Hymenoptera, Anthophoridae). Annals of the Entomological Society of America. 32, 429–468. (1939).
Linsley, E. G. Revisions of the genera Townsendiella, Triopasites and Paranomada (Hymenoptera: Nomadidae). Transactions of the American Entomological Society. 69, 93-106(1943b).
Linsley, E. G., & Michener, C. D. Some new genera and species of North American parasitic bees (Hymenoptera). Pan-Pacific Entomologist, 13, 75-84 (1937).
Maeta, Y., Goukon, K., Sugiura, N., & Miyanaga, R. Host records of cleptoparasitic bees in Japan (Hymenoptera, Apoidea). 昆蟲. 64, 830-842 (1996).
Matsumura, T. Nesting Habits of Three Species of Andrena in Hokkaido (Hymenoptera, Apoidea). 北海道大學理學部紀要. 17, 520-538 (1970).
Michelette, E. R., Camargo, J. M., & JEROME G ROZEN, J. R. Biology of the bee Canephorula apiformis and its cleptoparasite Melectoides bellus: nesting habits, floral preferences, and mature larvae (Hymenoptera, Apidae). American Museum Novitates. 2000, 1-23 (2000).
Mitai, K., & Tadauchi, O. Taxonomic study of the Japanese species of the Nomada ruficornis species group (Hymenoptera, Apidae) with remarks on Japanese fauna of the genus Nomada. Esakia. 47, 25-167 (2007).
Mitchell, T. B. Bees of the eastern United States 2, Technical bulletin (North Carolina Agricultural Experiment Station) 152, 1-557 (1962).
Mitchell, T.B. Bees of the Eastern United States. North Carolina Agricultural Experiment Station Technical Bulletin. 141, 1-538 (1960)
MJ Peeters, T. Bijen: Andrena zandbijen. Natuur van Nederland. 11, 189-238 (2012).
Morais, J. M. Patterns of pollen flow in monomorphic enantiostylous species: the importance of floral morphology and pollinators’ size. Plant Systematics and Evolution, 306, 1-12 (2020).
Nemesio, A., & Siqueira, E. L. Acanthopus excellens Schrottky, 1902 (Hymenoptera: Apidae: Ericrocidini) attracted to eugenol in southeastern Brazil. North-Western Journal of Zoology. 7, 164-166(2011).
Normandin, É., Vereecken, N. J., Buddle, C. M., & Fournier, V. Taxonomic and functional trait diversity of wild bees in different urban settings. PeerJ. 5, e3051 (2017).
Onuferko, T. M. A revision of the cleptoparasitic bee genus Epeolus Latreille for Nearctic species, north of Mexico (Hymenoptera, Apidae). ZooKeys. 755, 1 (2018).
Onuferko, T. M. Cleptoparasitic Bees of the Genus Epeolus Latreille (Hymenoptera: Apidae) in Canada. Canadian Journal of Arthropod Identification. 30, 1-62 (2017).
Peeters, T. M. et al. De Nederlandse bijen. Naturalis Biodiversity Center, European Invertebrate Survey - Nederland. 545pp (2012).
Peeters, T. M., Raemakers, I. P., & Smit, J. Voorlopige atlas van de Nederlandse bijen (Apidae). European Invertebrate Survey-Nederland. 1-226 (1999).
Pesenko, Y. A. A taxonomic study of the bee genus Evylaeus Robertson of Eastern Siberia and the Far East of Russia (Hymenoptera: Halictidae). Zoosystematica Rossica. 16, 79-123 (2007).
Pittioni, B. Beiträge zur Kenntnis paläarktischer Apiden (Hymenopt.) I. Die Gruppe der Epeolus tarsalis Mor. Z. Wiener Entomol. Ges. 30, 128-147 (1945).
Rasmont, P., & Terzo, M. Catalogue et clé des sous-genres et espèces du genre Bombus de Belgique et du nord de la France (Hymenoptera, Apoidea). Université de Mons, Laboratoire de Zoologie, Belgium, (2010).
Rightmyer, M. G. A review of the cleptoparasitic bee genus Triepeolus (Hymenoptera: Apidae). Part I. Zootaxa. 1710, 1(2008).
Rocha-Filho, L. C., Morato, É. F., & Melo, G. A. New host records of Aglaomelissa duckei and a compilation of host associations of Ericrocidini bees (Hymenoptera: Apidae). Zoologia (Curitiba), 26, 299-304 (2009).
Roig-Alsina, A. Revision of the cleptoparasitic bee tribe Isepeolini (Hymenoptera: Anthophoridae). University of Kansas Science Bulletin. 54, 257–288 (1991).
Roig-Alsina, A. The classification of the Caenoprosopidini (Hymenoptera, Anthophoridae). Journal of the Kansas Entomological Society, 60, 305-315 (1987).
Romankova, T. Bees of the genus Colletes of Ontario (Hymenoptera, Apoidea, Colletidae). Journal of the Entomological Society of Ontario. 134, 91-106 (2003).
Rooijakkers, E. F., & Sommeijer, M. J. Gender specific brood cells in the solitary bee Colletes halophilus (Hymenoptera; Colletidae). Journal of insect behavior. 22, 492-500 (2009).
Rozen Jr, J. G. Review of the South African cuckoo-bee genus Pseudodichroa (Hymenoptera, Apoidea). American Museum novitates. no. 2347 (1968).
Rozen Jr, J. G. Systematics and host relationships of the cuckoo bee genus Oreopasites (Hymenoptera, Anthophoridae, Nomadinae). American Museum novitates. no. 3046 (1992).
Rozen Jr, J. G. The mature larva of the south american cleptoparasitic bee Thalestria spinosa (fabricius)(apidae: nomadinae: epeolini). Entomologica Americana. 125, 16-19 (2019).
Rozen Jr, J. G., & Buchmann, S. L. Nesting biology and immature stages of the bees Centris caesalpiniae, C. pallida, and the cleptoparasite Ericrocis lata (Hymenoptera, Apoidea, Anthophoridae). American Museum novitates. no. 2985 (1990).
Rozen Jr, J. G., & Roig-Alsina, A. Biology, larvae, and oocytes of the parasitic bee tribe Caenoprosopidini (Hymenoptera, Anthophoridae, Nomadinae). American Museum novitates. 3004, 1-10 (1991).
Rozen Jr, J. G. Immature stages of and ethological observations on the cleptoparasitic bee tribe Nomadini (Apoidea, Anthophoridae). American Museum of Natural History. no. 2638 (1977).
Rozen Jr, J. G.Biologies of the bee genera Ancylandrena (Andrenidae, Andreninae) and Hexepeolus (Apidae, Nomadinae): and phylogenetic relationships of Ancylandrena based on its mature larva (Hymenoptera, Apoidea). American Museum novitates. No. 3108. (1994)
Russo, L., Park, M. G., Blitzer, E. J., & Danforth, B. N. Flower handling behavior and abundance determine the relative contribution of pollinators to seed set in apple orchards. Agriculture, Ecosystems & Environment. 246, 102-108 (2017).
Sakagami, S., Ebmer, A. W., Matsumura, T., & Maeta, Y. Bionomics of the Halictine Bees in Northern Japan: II. Lasioglossum (Evylaeus) sakagamii (Hymenoptera, Apoidea, Halictidae), with Taxonomic Notes on Allied Species. 昆蟲. 50, 198-211 (1982).
Schmiedeknecht, O. Die Hymenopteren Nord-und Mitteleuropas: mit Einschluss von England, Südschweiz, Südtirol und Ungarn, nach ihren Gattungen und zum grossen Teil auch nach ihren Arten analytisch bearbeitet. 2nd ed, Jena, 1062pp (1930).
Schrottky, C. Ensaio sobre as abelhas solitarias do Brazil (Revista do Museo Paulista, 1902).
Sheffield, C. S., Rigby, S. M., Smith, R. F., & Kevan, P. G. The rare cleptoparasitic bee Epeoloides pilosula (Hymenoptera: Apoidea: Apidae) discovered in Nova Scotia, Canada, with distributional notes. Journal of the Kansas Entomological Society. 77, 161-164 (2004).
Shinn, A. F. A revision of the bee genus Calliopsis and the biology and ecology of C. andreniformis (Hymenoptera, Andrenidae) The University of Kansas Science Bulletin. 46, 753-936 (1967).
Smit, J. de wespbijen (Nomada) van nederland (hymenoptera: apidae). Nederlandse Faunistische Mededelingen. 20, 33-125 (2004).
Smit, J. Identification key to the European species of the bee genus Nomada Scopoli, 1770 (Hymenoptera: Apidae), including 23 new species. Entomofauna. 3, 1-253 (2018).
Smit, J., & de Wilde, A. H. Nieuwe vondsten van de doornkaakzandbij Andrena trimmerana in Nederland (Hymenoptera: Apoidea: Andrenidae). Nederlandse Faunistische Mededelingen. 42, 75-79 (2014).
Smit, J., Loonstra, A. J., & de Wilde, A. H. De roodrandzandbij Andrena rosae weer op de goede weg (Hymenoptera: Apidae)?. Nederlandse Faunistische Mededelingen. 37, 29-37 (2012).
Smith, F. Catalogue of Hymenopterous Insects in the Collection of the British Museum. Part I. Andrenidae and Apidae. London: British Museum. 1-198 (1853).
Smith, F. Catalogue of Hymenopterous Insects in the Collection of the British Museum. Part II. Apidae. London: British Museum. 199-465 pp (1854).
Snelling, R. R. The taxonomy and nomenclature of some North American bees of the genus Centris with descriptions of new species (Hymenoptera: Anthophoridae). Contributions in Science, Los Angeles County Museum of Natural History. 112, 1-33 (1966).
Stephen, W. P. A revision of the genus Colletes in America north of Mexico (Hymenoptera, Colletidae) PhD thesis, 1-132 (1952).
Suda, H. Notes on the hosts of nomadine bees. Hym. Comm., 12, 1-10 (1980).
Taraday, B. C. The effect of the cleptoparasitic bee Nomada maculata (Hymenoptera: Anthophoridae) on the biology of its host Andrena vicina (Hymenoptera: Andrenidae). Cornell University. 101 pp. (1982).
Timberlake, P. H. A revision of the species of Exomalopsis inhabiting the United States (Hymenoptera, Apoidea). Journal of the New York Entomological Society, 55, 85-106 (1947).
Timberlake, P. H. A revisional study of the bees of the genus Perdita F. Smith, with special reference to the fauna of the Pacific coast (Hymenoptera, Apoidea) Part V. University of California Publications in Entomology, 28, 1-123. (1962).
Timberlake, P. H. New and little-known bees of the family Andrenidae from California. Proceedings of the United States National Museum. 101, 373-414 (1951).
Timberlake, P.H. A revisional study of the bees of the genus Perdita F. Smith, with special reference to the fauna of the Pacific coast (Hymenoptera, Apoidea). Part IV. University of California Publications in Entomology, 28, 125–388 (1964).
Timmermann, K., & Kuhlmann, M. The biology of a Patellapis (s. str.) species (Hymenoptera: Apoidea: Halictidae): sociality described for the first time in this bee genus. Apidologie. 39, 189-197 (2008).
Tischendorf, S., Frommer, U., Flügel, H. J., Schmalz, K. H., & Dorow, W. H. Kommentierte Rote Liste der Bienen Hessens–Artenliste, Verbreitung, Gefährdung. Hessen Ministerium für Umwelt, Energie, Landwirtschaft und Verbraucherschutz. 1-152 (2009).
Torchio, P. F. & N. N. Youssef. The biology of Anthophora (Micranthophora) flexipes and its cleptoparasite, Zacosmia maculata, including a description of the immature stages of the parasite. J. Kans. Entomol. Soc. 41, 289-302 (1968).
Torchio, P. F., & Trostle, G. E. Biological notes on Anthophora urbana urbana and its parasite, Xeromelecta californica (Hymenoptera: Anthophoridae), including descriptions of late embryogenesis and hatching. Annals of the Entomological Society of America. 79, 434-447 (1986).
Torchio, P. F., Rozen Jr, J. G., Bohart, G. E., & Favreau, M. S. Biology of Dufourea and of its cleptoparasite, Neopasites (Hymenoptera: Apoidea). Journal of the New York Entomological Society, 132-146 (1967).
Visscher, P. K., & Danforth, B. N. Biology of Calliopsis pugionis (Hymenoptera: Andrenidae): nesting, foraging, and investment sex ratio. Annals of the Entomological Society of America. 86, 822-832 (1993).
Vivallo, F. Nesting behavior of the oil-collecting bee Epicharis (Triepicharis) analis Lepeletier (Hymenoptera: Apidae) in an urban area of Rio de Janeiro, RJ, Brazil. Journal of Apicultural Research. 60, 135-142 (2021).
Vivallo, F. Taxonomic revision of the cleptoparasitic bee genus Epiclopus Spinola, 1851 (Hymenoptera: Apidae: Ericrocidini). Zootaxa. 3857, 41-70 (2014).
Vladivostok: Dal'nauka, Key to the insects of Russian Far East. Vol. IV. Neuropteroidea, Mecoptera, Hymenoptera. 5, 1052pp (2007)
Warzecha, D., Diekötter, T., Wolters, V., & Jauker, F. Intraspecific body size increases with habitat fragmentation in wild bee pollinators. Landscape Ecology, 31, 1449-1455 (2016).
Won, HS & Kim, JK. Arthropoda: Insecta: Hymenoptera: Apidae: Nomadinae: Nomada: cuckoo bees. Insect Fauna of Korea. 13, 1–89 (2013).
Zanella, F. C. V. Sistemática, filogenia e distribuição geográfica das espécies sul-americanas de Centris (Paracentris) Cameron, 1903 e de Centris (Penthemisia) Moure, 1950, incluindo uma análise filogenética do" grupo Centris" sensu Ayala, 1998 (Hymenoptera, Apoidea, Centridini). Revista Brasileira de Entomologia. 46, 435-488 (2002).
